# Supplementary material for: Drechslerelladaliensis and D.xiaguanensis (Orbiliales, Orbiliaceae), two new nematode-trapping fungi from Yunnan, China
Source: Biodivers Data J. 2022 Dec 16;10:e96642. doi: 10.3897/BDJ.10.e96642 (PMC9836436; doi:10.3897/BDJ.10.e96642)
Supplement: XML Treatment for Drechslerella xiaguanensis [file BDJ.10.e96642-treatment2.xml]

<!DOCTYPE tp:taxon-treatment
  PUBLIC "-//TaxonX//DTD Taxonomic Treatment Publishing DTD v0 20100105//EN" "tax-treatment-NSO.dtd">
<tp:taxon-treatment xmlns:tp="http://www.plazi.org/taxpub"><tp:treatment-meta><mixed-citation publication-type="journal"><person-group><name><surname>Zhang</surname><given-names>Fa</given-names></name><name><surname>Boonmee</surname><given-names>Saranyaphat</given-names></name><name><surname>Monkai</surname><given-names>Jutamart</given-names></name><name><surname>Yang</surname><given-names>Xiao-Yan</given-names></name><name><surname>Xiao</surname><given-names>Wen</given-names></name></person-group><article-title><italic><tp:taxon-name><tp:taxon-name-part taxon-name-part-type="genus" reg="Drechslerella">Drechslerella</tp:taxon-name-part><tp:taxon-name-part taxon-name-part-type="species" reg="daliensis">daliensis</tp:taxon-name-part></tp:taxon-name></italic> and <italic><tp:taxon-name><tp:taxon-name-part taxon-name-part-type="genus" reg="Drechslerella">D.</tp:taxon-name-part><tp:taxon-name-part taxon-name-part-type="species" reg="xiaguanensis">xiaguanensis</tp:taxon-name-part></tp:taxon-name></italic> (<tp:taxon-name><tp:taxon-name-part taxon-name-part-type="order">Orbiliales</tp:taxon-name-part></tp:taxon-name>, <tp:taxon-name><tp:taxon-name-part taxon-name-part-type="family">Orbiliaceae</tp:taxon-name-part></tp:taxon-name>), two new nematode-trapping fungi from Yunnan, China</article-title><source>Biodivers Data J</source><day>16</day><month>12</month><year>2022</year><volume>10</volume><pub-id pub-id-type="doi">10.3897/BDJ.10.e96642</pub-id></mixed-citation></tp:treatment-meta><tp:nomenclature><tp:taxon-name>
            <object-id xmlns:xlink="http://www.w3.org/1999/xlink" content-type="arpha" xlink:type="simple">5D097623-BB9F-5713-85A4-A28DD1A7E6A1</object-id>
            <tp:taxon-name-part taxon-name-part-type="genus">Drechslerella</tp:taxon-name-part>
            <tp:taxon-name-part taxon-name-part-type="species">xiaguanensis</tp:taxon-name-part>
            <object-id xmlns:xlink="http://www.w3.org/1999/xlink" xlink:type="simple" object-id-type="IndexFungorum">http://www.indexfungorum.org/Name:IF558121</object-id>
            <object-id xmlns:xlink="http://www.w3.org/1999/xlink" xlink:type="simple" object-id-type="Species-ID">Facesoffungi number: FOF10566</object-id>
          </tp:taxon-name><tp:taxon-authority>Fa Zhang, Xiao-Yan Yang, Kevin D. Hyde</tp:taxon-authority><tp:taxon-status xmlns:xlink="http://www.w3.org/1999/xlink" xlink:type="simple">sp. nov.</tp:taxon-status></tp:nomenclature><tp:treatment-sec sec-type="materials"><title>Materials</title><list list-type="alpha-lower" list-content="occurrences"><list-item><p><bold>Type status:</bold> <named-content xmlns:xlink="http://www.w3.org/1999/xlink" content-type="dwc:typeStatus" xlink:type="simple">Holotype</named-content>. <bold>Occurrence:</bold> occurrenceRemarks: <named-content xmlns:xlink="http://www.w3.org/1999/xlink" content-type="dwc:occurrenceRemarks" xlink:type="simple">Isolated from burned forest soil</named-content>; occurrenceID: <named-content xmlns:xlink="http://www.w3.org/1999/xlink" content-type="dwc:occurrenceID" xlink:type="simple">7D732B1B-4091-549C-97B3-64CC0D42FFC0</named-content>; <bold>Taxon:</bold> scientificName: <named-content xmlns:xlink="http://www.w3.org/1999/xlink" content-type="dwc:scientificName" xlink:type="simple"><italic><tp:taxon-name><tp:taxon-name-part taxon-name-part-type="genus" reg="Drechslerella">Drechslerella</tp:taxon-name-part><tp:taxon-name-part taxon-name-part-type="species" reg="xiaguanensis">xiaguanensis</tp:taxon-name-part></tp:taxon-name></italic></named-content>; kingdom: <named-content xmlns:xlink="http://www.w3.org/1999/xlink" content-type="dwc:kingdom" xlink:type="simple"><tp:taxon-name><tp:taxon-name-part taxon-name-part-type="kingdom">Fungi</tp:taxon-name-part></tp:taxon-name></named-content>; phylum: <named-content xmlns:xlink="http://www.w3.org/1999/xlink" content-type="dwc:phylum" xlink:type="simple"><tp:taxon-name><tp:taxon-name-part taxon-name-part-type="phylum">Ascomycota</tp:taxon-name-part></tp:taxon-name></named-content>; class: <named-content xmlns:xlink="http://www.w3.org/1999/xlink" content-type="dwc:class" xlink:type="simple"><tp:taxon-name><tp:taxon-name-part taxon-name-part-type="class">Orbiliomycetes</tp:taxon-name-part></tp:taxon-name></named-content>; order: <named-content xmlns:xlink="http://www.w3.org/1999/xlink" content-type="dwc:order" xlink:type="simple"><tp:taxon-name><tp:taxon-name-part taxon-name-part-type="order">Orbiliales</tp:taxon-name-part></tp:taxon-name></named-content>; family: <named-content xmlns:xlink="http://www.w3.org/1999/xlink" content-type="dwc:family" xlink:type="simple"><tp:taxon-name><tp:taxon-name-part taxon-name-part-type="family">Orbiliaceae</tp:taxon-name-part></tp:taxon-name></named-content>; genus: <named-content xmlns:xlink="http://www.w3.org/1999/xlink" content-type="dwc:genus" xlink:type="simple"><tp:taxon-name><tp:taxon-name-part taxon-name-part-type="genus">Drechslerella</tp:taxon-name-part></tp:taxon-name></named-content>; specificEpithet: <named-content xmlns:xlink="http://www.w3.org/1999/xlink" content-type="dwc:specificEpithet" xlink:type="simple"><italic><tp:taxon-name><tp:taxon-name-part taxon-name-part-type="genus" reg="Drechslerella"/><tp:taxon-name-part taxon-name-part-type="species" reg="xiaguanensis">xiaguanensis</tp:taxon-name-part></tp:taxon-name></italic></named-content>; taxonRank: <named-content xmlns:xlink="http://www.w3.org/1999/xlink" content-type="dwc:taxonRank" xlink:type="simple">Species</named-content>; scientificNameAuthorship: <named-content xmlns:xlink="http://www.w3.org/1999/xlink" content-type="dwc:scientificNameAuthorship" xlink:type="simple">Fa Zhang, Xiao-Yan Yang, Kevin D. Hyde</named-content>; <bold>Location:</bold> country: <named-content xmlns:xlink="http://www.w3.org/1999/xlink" content-type="dwc:country" xlink:type="simple">China</named-content>; countryCode: <named-content xmlns:xlink="http://www.w3.org/1999/xlink" content-type="dwc:countryCode" xlink:type="simple">CHN</named-content>; stateProvince: <named-content xmlns:xlink="http://www.w3.org/1999/xlink" content-type="dwc:stateProvince" xlink:type="simple">Yunnan</named-content>; county: <named-content xmlns:xlink="http://www.w3.org/1999/xlink" content-type="dwc:county" xlink:type="simple">Dali</named-content>; locationRemarks: <named-content xmlns:xlink="http://www.w3.org/1999/xlink" content-type="dwc:locationRemarks" xlink:type="simple">China, Yunnan Province, Dali City, Cangshan Mountain, burned forest soil, 25 July 2017</named-content>; <bold>Identification:</bold> identifiedBy: <named-content xmlns:xlink="http://www.w3.org/1999/xlink" content-type="dwc:identifiedBy" xlink:type="simple">Fa Zhang</named-content>; <bold>Record Level:</bold> language: <named-content xmlns:xlink="http://www.w3.org/1999/xlink" content-type="dwc:language" xlink:type="simple">English</named-content>; collectionID: <named-content xmlns:xlink="http://www.w3.org/1999/xlink" content-type="dwc:collectionID" xlink:type="simple">CGMCC3.20132</named-content></p></list-item><list-item><p><bold>Type status:</bold> <named-content xmlns:xlink="http://www.w3.org/1999/xlink" content-type="dwc:typeStatus" xlink:type="simple">Isotype</named-content>. <bold>Occurrence:</bold> occurrenceRemarks: <named-content xmlns:xlink="http://www.w3.org/1999/xlink" content-type="dwc:occurrenceRemarks" xlink:type="simple">Isolated from burned forest soil</named-content>; occurrenceID: <named-content xmlns:xlink="http://www.w3.org/1999/xlink" content-type="dwc:occurrenceID" xlink:type="simple">A14AF229-0901-5266-92D8-8950A34DCCDF</named-content>; <bold>Taxon:</bold> scientificName: <named-content xmlns:xlink="http://www.w3.org/1999/xlink" content-type="dwc:scientificName" xlink:type="simple"><italic><tp:taxon-name><tp:taxon-name-part taxon-name-part-type="genus" reg="Drechslerella">Drechslerella</tp:taxon-name-part><tp:taxon-name-part taxon-name-part-type="species" reg="xiaguanensis">xiaguanensis</tp:taxon-name-part></tp:taxon-name></italic></named-content>; kingdom: <named-content xmlns:xlink="http://www.w3.org/1999/xlink" content-type="dwc:kingdom" xlink:type="simple"><tp:taxon-name><tp:taxon-name-part taxon-name-part-type="kingdom">Fungi</tp:taxon-name-part></tp:taxon-name></named-content>; phylum: <named-content xmlns:xlink="http://www.w3.org/1999/xlink" content-type="dwc:phylum" xlink:type="simple"><tp:taxon-name><tp:taxon-name-part taxon-name-part-type="phylum">Ascomycota</tp:taxon-name-part></tp:taxon-name></named-content>; class: <named-content xmlns:xlink="http://www.w3.org/1999/xlink" content-type="dwc:class" xlink:type="simple"><tp:taxon-name><tp:taxon-name-part taxon-name-part-type="class">Orbiliomycetes</tp:taxon-name-part></tp:taxon-name></named-content>; order: <named-content xmlns:xlink="http://www.w3.org/1999/xlink" content-type="dwc:order" xlink:type="simple"><tp:taxon-name><tp:taxon-name-part taxon-name-part-type="order">Orbiliales</tp:taxon-name-part></tp:taxon-name></named-content>; family: <named-content xmlns:xlink="http://www.w3.org/1999/xlink" content-type="dwc:family" xlink:type="simple"><tp:taxon-name><tp:taxon-name-part taxon-name-part-type="family">Orbiliaceae</tp:taxon-name-part></tp:taxon-name></named-content>; genus: <named-content xmlns:xlink="http://www.w3.org/1999/xlink" content-type="dwc:genus" xlink:type="simple"><tp:taxon-name><tp:taxon-name-part taxon-name-part-type="genus">Drechslerella</tp:taxon-name-part></tp:taxon-name></named-content>; specificEpithet: <named-content xmlns:xlink="http://www.w3.org/1999/xlink" content-type="dwc:specificEpithet" xlink:type="simple"><italic><tp:taxon-name><tp:taxon-name-part taxon-name-part-type="genus" reg="Drechslerella"/><tp:taxon-name-part taxon-name-part-type="species" reg="xiaguanensis">xiaguanensis</tp:taxon-name-part></tp:taxon-name></italic></named-content>; taxonRank: <named-content xmlns:xlink="http://www.w3.org/1999/xlink" content-type="dwc:taxonRank" xlink:type="simple">Species</named-content>; <bold>Location:</bold> country: <named-content xmlns:xlink="http://www.w3.org/1999/xlink" content-type="dwc:country" xlink:type="simple">China</named-content>; countryCode: <named-content xmlns:xlink="http://www.w3.org/1999/xlink" content-type="dwc:countryCode" xlink:type="simple">CHN</named-content>; stateProvince: <named-content xmlns:xlink="http://www.w3.org/1999/xlink" content-type="dwc:stateProvince" xlink:type="simple">Yunnan Province</named-content>; county: <named-content xmlns:xlink="http://www.w3.org/1999/xlink" content-type="dwc:county" xlink:type="simple">Dali</named-content>; locationRemarks: <named-content xmlns:xlink="http://www.w3.org/1999/xlink" content-type="dwc:locationRemarks" xlink:type="simple">China, Yunnan Province, Dali City, Cangshan Mountain, burned forest soil</named-content>; <bold>Identification:</bold> identifiedBy: <named-content xmlns:xlink="http://www.w3.org/1999/xlink" content-type="dwc:identifiedBy" xlink:type="simple">Fa Zhang</named-content>; <bold>Record Level:</bold> language: <named-content xmlns:xlink="http://www.w3.org/1999/xlink" content-type="dwc:language" xlink:type="simple">English</named-content>; collectionID: <named-content xmlns:xlink="http://www.w3.org/1999/xlink" content-type="dwc:collectionID" xlink:type="simple">DLU23-1</named-content></p></list-item></list></tp:treatment-sec><tp:treatment-sec sec-type="Description"><title>Description</title><p><bold>Colonies</bold> white, cottony, slow-growing on PDA medium, reaching 50 mm diameter after 15 days at 26°C. <bold>Mycelium</bold> hyaline, smooth, septate, branched. <bold>Conidiophores</bold> 145–315 µm (x̅ = 208.5 µm, n = 50) long, 3–6 µm (x̅ = 4 µm, n = 50) wide at the base, 2–3 µm (x̅ = 2.5 µm, n = 50) wide at the apex, hyaline, erect, septate, unbranched, bearing a single conidium at the apex. <bold>Conidia</bold> 33–52 × 9.5–28 µm (x̅ = 42.5–15.5 µm, n = 50), hyaline, smooth, fusiform, spindle-shaped, rounded and swollen at the both ends, 2–4-septate, mostly 3-septate, germinating tubes produced from both ends. <bold>Chlamydospores</bold> not observed. Capturing nematodes with three-celled <bold>constricting rings</bold>, in the non-constricted state, the outer diameter is 19–27.5 µm (x̅ = 24 µm, n = 50), the inner diameter is 12.5–20.5 µm (x̅ = 17 µm, n = 50), stalks 5–11.5 µm (x̅ = 9 µm, n = 50) long and 4.5–6 µm (x̅ = 5 µm, n = 50) wide (Fig. <xref ref-type="fig" rid="F8196763">2</xref>).</p></tp:treatment-sec><tp:treatment-sec sec-type="Diagnosis"><title>Diagnosis</title><p><italic><tp:taxon-name><tp:taxon-name-part taxon-name-part-type="genus" reg="Drechslerella">D.</tp:taxon-name-part><tp:taxon-name-part taxon-name-part-type="species" reg="xiaguanensis">xiaguanensis</tp:taxon-name-part></tp:taxon-name></italic> differs from <italic><tp:taxon-name><tp:taxon-name-part taxon-name-part-type="genus" reg="Drechslerella">D.</tp:taxon-name-part><tp:taxon-name-part taxon-name-part-type="species" reg="aphrobrocha">aphrobrocha</tp:taxon-name-part></tp:taxon-name></italic> by its smaller conidia and swollen cells at both ends of conidia.</p></tp:treatment-sec><tp:treatment-sec sec-type="Etymology"><title>Etymology</title><p>The species name “<tp:taxon-name><tp:taxon-name-part taxon-name-part-type="genus" reg="Drechslerella"/><tp:taxon-name-part taxon-name-part-type="species" reg="xiaguanensis">xiaguanensis</tp:taxon-name-part></tp:taxon-name>” refers to the locality (Xiaguan) of the type specimen.</p></tp:treatment-sec><tp:treatment-sec sec-type="Distribution"><title>Distribution</title><p>China, Yunnan Province, Dali City, Cangshan Mountain, from burned forest soil.</p></tp:treatment-sec><tp:treatment-sec><!--Section generated to contain objects referenced in tp:taxon-treatment.--><fig id="F8196763" position="float" orientation="portrait"><object-id xmlns:xlink="http://www.w3.org/1999/xlink" content-type="arpha" xlink:type="simple">1E9A9D83-C012-5744-8E0E-74A8DEB96AA2</object-id><object-id xmlns:xlink="http://www.w3.org/1999/xlink" content-type="doi" xlink:type="simple">10.3897/BDJ.10.e96642.figure2</object-id><label>Figure 2.</label><caption><p><italic><tp:taxon-name><tp:taxon-name-part taxon-name-part-type="genus" reg="Drechslerella">Drechslerella</tp:taxon-name-part><tp:taxon-name-part taxon-name-part-type="species" reg="xiaguanensis">xiaguanensis</tp:taxon-name-part></tp:taxon-name></italic> (holotype, CGMCC3.20132). <bold>a</bold> Culture colony; <bold>b, c</bold> Conidia; <bold>d</bold> Germinating conidia; <bold>e</bold> Constricting rings; <bold>f, g</bold> Conidiophore. Scale bars: <bold>a</bold> = 1 cm; <bold>b–g</bold> = 10 µm.</p></caption><graphic xmlns:xlink="http://www.w3.org/1999/xlink" xlink:href="bdj-10-e96642-g002.jpg" position="float" id="oo_756042.jpg" orientation="portrait" xlink:type="simple"><uri content-type="original_file" xlink:type="simple">https://binary.pensoft.net/fig/756042</uri></graphic></fig></tp:treatment-sec></tp:taxon-treatment>
